# Supplementary material for: Impacts of climate change on diarrhoeal disease hospitalisations: How does the global warming targets of 1.5–2°C affect Dhaka, Bangladesh?
Source: PLoS Negl Trop Dis. 2024 Sep 26;18(9):e0012139. doi: 10.1371/journal.pntd.0012139 (PMC11426472; doi:10.1371/journal.pntd.0012139)
Supplement: S1 Data — (XLSX) [file pntd.0012139.s005.xlsx]

## Sheet: Figure 1
Day	Average daily diarrhoea hospitalisation	Average daily temperature (Median)
1	267.292	27.2
2	268.958	27.15
3	267.917	27.1
4	274.236	27.2
5	272.361	27.1
6	274.028	27.25
7	274.445	27.15
8	272.43	27.3
9	274.305	27.3
10	271.736	27.4
11	273.333	27.25
12	273.958	27.45
13	274.236	27.5
14	273.264	27.55
15	272.014	27.15
16	274.653	27.4
17	275	27.25
18	275.417	27.45
19	277.639	27.35
20	276.458	27.25
21	269.445	27.25
22	272.43	27.3
23	271.32	27.4
24	273.472	27.3
25	268.125	27.35
26	270.208	27.25
27	273.125	26.95
28	267.083	27.2
29	268.398	27.4
30	273.03	27.5
31	270.952	27.2

## Sheet: Figure 2
Month	Mean temperature	Maximum temperature	Minimum temperature	Relative humidity	Cumulative rainfall	Diarrhoea hospitalisation all ages	Diarrhoea hospitalisation under 5
1	18.6008	25.0487	13.141	70.9688	0.280947	212.177	147.7
2	21.9561	28.3206	16.1883	63.8784	0.768595	192.591	128.499
3	26.3051	32.4645	20.8419	62.2806	2.20107	272.769	151.724
4	28.4348	33.8221	23.8447	70.6211	4.69889	392.472	204.611
5	28.7759	33.3922	24.7669	76.2634	9.24731	329.597	168.36
6	28.9886	32.52	26.2009	82.0656	11.8744	257.445	142.168
7	28.7119	31.7591	26.2948	83.5043	12.457	244.22	136.297
8	28.9531	32.0668	26.4231	82.4086	9.68925	293.575	143.75
9	28.5488	32.0162	25.8979	82.8133	11.2389	300.695	137.208
10	27.4209	31.7808	23.9415	78.4387	5.61183	274.839	120.356
11	24.0157	29.7256	19.4097	72.921	1.01448	246.167	122.436
12	20.0172	26.5159	14.8298	72.6989	0.401075	247.688	154.688

## Sheet: Figure 3
Year	Incidence per 1000	Improved water	Sanitation	Literacy	Gdp
1981	22.272	0.37	0.38	0.26	273
1985	12.3552	0.56	0.46	0.26	245
1990	9.01676	0.88	0.56	0.32	306
1995	13.6792	0.87	0.54	0.32	329
2000	10.3986	0.86	0.51	0.46	418
2005	8.98548	0.85	0.48	0.46	499
2010	9.56826	0.85	0.56	0.56	718

## Sheet: Figure 4
Year	Incidence	Mortality	Total population	Diarrhoea cases	Diarrhoea deaths
2000	12.0382	0.00367666	129193327	1555252	475
2001	14.1433	0.00395685	131670484	1862251	521
2002	19.377	0.00761892	134139826	2599225	1022
2003	16.7561	0.00939172	136503206	2287263	1282
2004	16.1911	0.00839399	138789725	2247159	1165
2005	15.2713	0.00659274	140912590	2151921	929
2006	13.7409	0.00167568	142628831	1959850	239
2007	16.2022	0.00372565	144135934	2335326	537
2008	15.7597	0.00270249	145421318	2291792	393
2009	17.8198	0.00245387	146706810	2614285	360
2010	16.358	0.00232494	148391139	2427388	345
2011	15.0757	0.000466011	150211005	2264541	70
2012	17.3009	0.000282726	152090649	2631301	43
2013	17.1463	0.000123352	154030139	2641044	19
2014	17.0107	0.000153884	155961299	2653014	24
2015	16.2238	0.000152062	157830000	2560598	24
2016	15.0784	3.12921e-05	159784568	2409294	5

## Sheet: Figure 5
Lag	Lower bound	IRR	Upper bound
0	1.0304	1.0335	1.0367
1	0.9842	0.9854	0.9861
2	1.0027	1.0051	1.0075
3	1.0023	1.0046	1.007
4	1.0006	1.0028	1.0049
5	0.9997	1.0018	1.0039
6	0.9991	1.0012	1.0032
7	0.9983	1.0004	1.0025
8	0.9981	1.0004	1.0025
9	0.9982	1.0003	1.0024
10	0.998	1.0001	1.0026
11	0.9983	1.0002	1.0025
12	0.9981	1.0001	1.0024
13	0.9982	1.0003	1.0027
14	0.9979	1.0002	1.0026
15	0.9978	1.0004	1.0026
16	0.9979	1.0002	1.0026
17	0.9977	1.0003	1.0028
18	0.9981	1.0002	1.0027
19	0.9983	1.0003	1.0027
20	0.9982	1.0001	1.0025
21	0.998	1.0004	1.0028
22	0.9978	1.0002	1.0027
23	0.9979	1.0001	1.0026
24	0.9981	1.0002	1.0025
25	0.9981	1.0003	1.0025
26	0.9977	1.0001	1.0027
27	0.9978	1.0002	1.0028
28	0.9977	1.0001	1.0029
